# Supplementary material for: Gut microbiota influences feeding behavior via changes in olfactory receptor gene expression in Colorado potato beetles
Source: Front Microbiol. 2023 Jun 28;14:1197700. doi: 10.3389/fmicb.2023.1197700 (PMC10338844; doi:10.3389/fmicb.2023.1197700)
Supplement: Supplementary file 1 [file Table_1.XLSX]

## Sheet: AH_vs_HH.gene_DE.addAnno 原始
Gene id	MeanTPM ( antibiotic)	MeanTPM (WT)	log2FoldChange	pValue	result	CDD	KOG	NR	NT	PFAM	Swissprot	TrEMBL	GO	KEGG	AA
TRINITY_DN49136_c0_g2	0.0001	0.159043	-10.6352	0.102645	-	pfam02949, 7tm_6, 7tm Odorant receptor. This family is composed of 7 transmembrane receptors, that are probably drosophila odorant receptors. 1.82677e-13	-	gi|959478515|gb|ALR72569.1| odorant receptor OR26 [Colaphellus bowringi] 3.8e-64	-	pfam02949, 7tm_6, 7tm Odorant receptor. This family is composed of 7 transmembrane receptors, that are probably drosophila odorant receptors. 4.3643e-14	sp|P81917|OR43A_DROME Odorant receptor 43a OS=Drosophila melanogaster GN=Or43a PE=1 SV=2 2.6994e-14	tr|A0A0S3J2W8|A0A0S3J2W8_9CUCU Odorant receptor OS=Colaphellus bowringi PE=2 SV=1 1.9e-64	GO:0004888, transmembrane signaling receptor activity;GO:0004984, olfactory receptor activity;GO:0005549, odorant binding;GO:0005886, plasma membrane;GO:0007608, sensory perception of smell;GO:0016021, integral component of membrane;GO:0032590, dendrite membrane;GO:0050911, detection of chemical stimulus involved in sensory perception of smell;GO:0051291, protein heterooligomerization	-	LdecOR1
TRINITY_DN49136_c0_g1	0.0001	0.0265157	-8.0507	0.680776	-	-	-	-	-	-	-	-	-	-	LdecOR1
TRINITY_DN115216_c0_g1	0.0001	0.0001	0	1	-	-	-	gi|959478515|gb|ALR72569.1| odorant receptor OR26 [Colaphellus bowringi] 3.1e-11	-	-	-	tr|A0A0S3J2W8|A0A0S3J2W8_9CUCU Odorant receptor OS=Colaphellus bowringi PE=2 SV=1 1.6e-11	GO:0004984, olfactory receptor activity;GO:0005549, odorant binding;GO:0005886, plasma membrane;GO:0016021, integral component of membrane	-	LdecOR1
TRINITY_DN54189_c10_g6	0.0202401	0.0213505	-0.0770511	0.983627	-	-	-	gi|959478473|gb|ALR72548.1| odorant receptor OR3 [Colaphellus bowringi] 5.4e-46	-	-	-	tr|A0A0S3J2Q2|A0A0S3J2Q2_9CUCU Odorant receptor OR3 OS=Colaphellus bowringi PE=2 SV=1 2.7e-46	GO:0004984, olfactory receptor activity;GO:0005549, odorant binding;GO:0016021, integral component of membrane	-	LdecOR10
TRINITY_DN54189_c10_g5	0.0898309	0.0974057	-0.116793	0.921372	-	pfam02949, 7tm_6, 7tm Odorant receptor. This family is composed of 7 transmembrane receptors, that are probably drosophila odorant receptors. 2.82021e-06	-	gi|959478473|gb|ALR72548.1| odorant receptor OR3 [Colaphellus bowringi] 1.3e-41	-	pfam02949, 7tm_6, 7tm Odorant receptor. This family is composed of 7 transmembrane receptors, that are probably drosophila odorant receptors. 6.73771e-07	-	tr|A0A0S3J2Q2|A0A0S3J2Q2_9CUCU Odorant receptor OR3 OS=Colaphellus bowringi PE=2 SV=1 6.5e-42	GO:0004984, olfactory receptor activity;GO:0005549, odorant binding;GO:0016021, integral component of membrane	-	LdecOR10
TRINITY_DN54189_c10_g4	1.48756	0.977746	0.605414	0.350693	-	pfam02949, 7tm_6, 7tm Odorant receptor. This family is composed of 7 transmembrane receptors, that are probably drosophila odorant receptors. 6.56544e-18	-	gi|959478473|gb|ALR72548.1| odorant receptor OR3 [Colaphellus bowringi] 2.2e-86	-	pfam02949, 7tm_6, 7tm Odorant receptor. This family is composed of 7 transmembrane receptors, that are probably drosophila odorant receptors. 1.56854e-18	sp|Q8WTE7|OR1_ANOGA Odorant receptor Or1 OS=Anopheles gambiae GN=OR1 PE=2 SV=1 1.4654e-23	tr|A0A0S3J2Q2|A0A0S3J2Q2_9CUCU Odorant receptor OR3 OS=Colaphellus bowringi PE=2 SV=1 1.1e-86	GO:0004984, olfactory receptor activity;GO:0005549, odorant binding;GO:0005886, plasma membrane;GO:0007608, sensory perception of smell;GO:0016021, integral component of membrane;GO:0042048, olfactory behavior	-	LdecOR11
TRINITY_DN1085_c0_g1	0.033716	0.177318	-2.39483	0.441033	-	-	-	gi|959478481|gb|ALR72552.1| odorant receptor OR7 [Colaphellus bowringi] 4.1e-31	-	-	-	tr|A0A0S3J2N3|A0A0S3J2N3_9CUCU Odorant receptor OR7 OS=Colaphellus bowringi PE=2 SV=1 2.1e-31	GO:0004984, olfactory receptor activity;GO:0005549, odorant binding;GO:0016021, integral component of membrane	-	LdecOR12
TRINITY_DN40508_c0_g1	0.147133	0.285601	-0.956878	0.706766	-	pfam02949, 7tm_6, 7tm Odorant receptor. This family is composed of 7 transmembrane receptors, that are probably drosophila odorant receptors. 1.90676e-14	-	gi|959478481|gb|ALR72552.1| odorant receptor OR7 [Colaphellus bowringi] 6.3e-29	-	pfam02949, 7tm_6, 7tm Odorant receptor. This family is composed of 7 transmembrane receptors, that are probably drosophila odorant receptors. 4.5554e-15	sp|Q9VT90|OR67C_DROME Odorant receptor 67c OS=Drosophila melanogaster GN=Or67c PE=2 SV=2 3.28098e-13	tr|A0A0S3J2N3|A0A0S3J2N3_9CUCU Odorant receptor OR7 OS=Colaphellus bowringi PE=2 SV=1 3.1e-29	GO:0004984, olfactory receptor activity;GO:0005549, odorant binding;GO:0005886, plasma membrane;GO:0016021, integral component of membrane;GO:0032590, dendrite membrane;GO:0050911, detection of chemical stimulus involved in sensory perception of smell	-	LdecOR13
TRINITY_DN34491_c0_g1	0.10838	0.382282	-1.81854	0.652544	-	-	-	-	-	-	-	-	-	-	LdecOR14
TRINITY_DN11574_c0_g1	0.0001	0.0001	0	1	-	pfam02949, 7tm_6, 7tm Odorant receptor. This family is composed of 7 transmembrane receptors, that are probably drosophila odorant receptors. 4.50003e-12	-	gi|959478485|gb|ALR72554.1| odorant receptor OR9 [Colaphellus bowringi] 4.9e-20	-	pfam02949, 7tm_6, 7tm Odorant receptor. This family is composed of 7 transmembrane receptors, that are probably drosophila odorant receptors. 1.0751e-12	-	tr|A0A0S3J2Q0|A0A0S3J2Q0_9CUCU Odorant receptor OR9 OS=Colaphellus bowringi PE=2 SV=1 2.5e-20	GO:0004984, olfactory receptor activity;GO:0005549, odorant binding;GO:0016021, integral component of membrane	-	LdecOR15
TRINITY_DN58565_c3_g1	12.3378	10.9162	0.176616	0.351664	-	pfam02949, 7tm_6, 7tm Odorant receptor. This family is composed of 7 transmembrane receptors, that are probably drosophila odorant receptors. 1.51467e-19	-	gi|959478485|gb|ALR72554.1| odorant receptor OR9 [Colaphellus bowringi] 1.9e-109	-	pfam02949, 7tm_6, 7tm Odorant receptor. This family is composed of 7 transmembrane receptors, that are probably drosophila odorant receptors. 3.61866e-20	sp|Q8WTE7|OR1_ANOGA Odorant receptor Or1 OS=Anopheles gambiae GN=OR1 PE=2 SV=1 1.6803e-18	tr|A0A0S3J2Q0|A0A0S3J2Q0_9CUCU Odorant receptor OR9 OS=Colaphellus bowringi PE=2 SV=1 9.7e-110	GO:0004984, olfactory receptor activity;GO:0005549, odorant binding;GO:0005886, plasma membrane;GO:0007608, sensory perception of smell;GO:0016021, integral component of membrane;GO:0042048, olfactory behavior	-	LdecOR16
TRINITY_DN65177_c1_g3	1.96986	7.87337	-1.98778	0.0135868	-	pfam02949, 7tm_6, 7tm Odorant receptor. This family is composed of 7 transmembrane receptors, that are probably drosophila odorant receptors. 2.90391e-15	-	gi|1008430471|ref|XP_015832942.1| PREDICTED: odorant receptor Or1-like [Tribolium castaneum] 2.0e-25	-	pfam02949, 7tm_6, 7tm Odorant receptor. This family is composed of 7 transmembrane receptors, that are probably drosophila odorant receptors. 6.93769e-16	sp|Q9VCS9|OR94A_DROME Odorant receptor 94a OS=Drosophila melanogaster GN=Or94a PE=3 SV=1 4.63402e-12	tr|A0A139WMB1|A0A139WMB1_TRICA Uncharacterized protein OS=Tribolium castaneum GN=TcasGA2_TC032272 PE=4 SV=1 9.9e-26	GO:0004984, olfactory receptor activity;GO:0005549, odorant binding;GO:0005886, plasma membrane;GO:0007608, sensory perception of smell;GO:0016021, integral component of membrane;GO:0032590, dendrite membrane;GO:0050911, detection of chemical stimulus involved in sensory perception of smell	-	LdecOR17
TRINITY_DN76212_c0_g1	0.0001	0.73789	-12.8492	0.483374	-	-	-	gi|959478509|gb|ALR72566.1| odorant receptor OR21 [Colaphellus bowringi] 3.4e-09	-	-	-	tr|A0A0S3J3F6|A0A0S3J3F6_9CUCU Odorant receptor OS=Colaphellus bowringi PE=2 SV=1 1.7e-09	GO:0004984, olfactory receptor activity;GO:0005549, odorant binding;GO:0005886, plasma membrane;GO:0016021, integral component of membrane	-	LdecOR18
TRINITY_DN45996_c0_g1	0.0216743	0.247129	-3.51121	0.391656	-	pfam02949, 7tm_6, 7tm Odorant receptor. This family is composed of 7 transmembrane receptors, that are probably drosophila odorant receptors. 9.34257e-07	-	gi|959478495|gb|ALR72559.1| odorant receptor OR14 [Colaphellus bowringi] 1.5e-17	-	pfam02949, 7tm_6, 7tm Odorant receptor. This family is composed of 7 transmembrane receptors, that are probably drosophila odorant receptors. 2.23202e-07	sp|Q9VHQ2|OR85D_DROME Putative odorant receptor 85d OS=Drosophila melanogaster GN=Or85d PE=2 SV=1 1.5634e-08	tr|A0A0S3J3F6|A0A0S3J3F6_9CUCU Odorant receptor OS=Colaphellus bowringi PE=2 SV=1 7.6e-18	GO:0004984, olfactory receptor activity;GO:0005549, odorant binding;GO:0005886, plasma membrane;GO:0016021, integral component of membrane;GO:0032590, dendrite membrane;GO:0050911, detection of chemical stimulus involved in sensory perception of smell	-	LdecOR18
TRINITY_DN103124_c0_g1	0.0584237	0.0001	9.19041	0.630331	-	-	-	-	-	-	-	-	-	-	LdecOR18
TRINITY_DN51478_c2_g2	0.325055	0.33647	-0.0497943	0.845938	-	pfam02949, 7tm_6, 7tm Odorant receptor. This family is composed of 7 transmembrane receptors, that are probably drosophila odorant receptors. 2.73161e-06	-	gi|959478489|gb|ALR72556.1| odorant receptor OR11 [Colaphellus bowringi] 6.9e-126	gi|159074|gb|L10477.1|FORMTRNPAE Forficula auricularia (clone Ear.wig.5.6) mariner transposase pseudogene, partial cds 4.54084e-55	pfam02949, 7tm_6, 7tm Odorant receptor. This family is composed of 7 transmembrane receptors, that are probably drosophila odorant receptors. 5.97078e-07	sp|Q53H47|SETMR_HUMAN Histone-lysine N-methyltransferase SETMAR OS=Homo sapiens GN=SETMAR PE=1 SV=2 2.04039e-17	tr|A0A0S3J2M6|A0A0S3J2M6_9CUCU Odorant receptor OR11 OS=Colaphellus bowringi PE=2 SV=1 3.5e-126	GO:0000014, single-stranded DNA endodeoxyribonuclease activity;GO:0000729, DNA double-strand break processing;GO:0000737, DNA catabolic process, endonucleolytic;GO:0003690, double-stranded DNA binding;GO:0003697, single-stranded DNA binding;GO:0004519, endonuclease activity;GO:0004984, olfactory receptor activity;GO:0005549, odorant binding;GO:0005634, nucleus;GO:0006303, double-strand break repa…	-	LdecOR19
TRINITY_DN56775_c3_g3	2.48986	7.50748	-1.59226	0.0701766	-	pfam02949, 7tm_6, 7tm Odorant receptor. This family is composed of 7 transmembrane receptors, that are probably drosophila odorant receptors. 6.13392e-19	-	gi|959478487|gb|ALR72555.1| odorant receptor OR10 [Colaphellus bowringi] 2.4e-43	-	pfam02949, 7tm_6, 7tm Odorant receptor. This family is composed of 7 transmembrane receptors, that are probably drosophila odorant receptors. 1.46544e-19	sp|O44252|ROST_DROME Protein rolling stone OS=Drosophila melanogaster GN=rost PE=2 SV=2 2.9343e-21	tr|A0A0S3J3D3|A0A0S3J3D3_9CUCU Odorant receptor OS=Colaphellus bowringi PE=2 SV=1 1.2e-43	GO:0004984, olfactory receptor activity;GO:0005549, odorant binding;GO:0005886, plasma membrane;GO:0007519, skeletal muscle tissue development;GO:0007520, myoblast fusion;GO:0016020, membrane;GO:0016021, integral component of membrane	-	LdecOR20
TRINITY_DN56775_c3_g4	0.201139	0.0001	10.974	0.667209	-	-	-	-	-	-	-	-	-	-	LdecOR20
TRINITY_DN57132_c4_g1	0.0001	0.0001	0	1	-	-	-	-	-	-	-	-	-	-	LdecOR20
TRINITY_DN65117_c1_g1	7.12634	5.56664	0.356356	0.441084	-	pfam02949, 7tm_6, 7tm Odorant receptor. This family is composed of 7 transmembrane receptors, that are probably drosophila odorant receptors. 9.82627e-13	-	gi|959478535|gb|ALR72579.1| odorant receptor OR36 [Colaphellus bowringi] 5.9e-50	-	pfam02949, 7tm_6, 7tm Odorant receptor. This family is composed of 7 transmembrane receptors, that are probably drosophila odorant receptors. 2.34758e-13	sp|Q16EI9|OR4_AEDAE Odorant receptor 4 OS=Aedes aegypti GN=GPROR4 PE=2 SV=1 2.45483e-12	tr|A0A0S3J2P6|A0A0S3J2P6_9CUCU Odorant receptor OS=Colaphellus bowringi PE=2 SV=1 3.0e-50	GO:0004984, olfactory receptor activity;GO:0005549, odorant binding;GO:0005886, plasma membrane;GO:0016021, integral component of membrane	-	LdecOR21
TRINITY_DN48627_c0_g1	0.307576	0.744703	-1.27572	0.662601	-	-	-	gi|959478475|gb|ALR72549.1| odorant receptor OR4 [Colaphellus bowringi] 1.9e-28	-	-	-	tr|A0A0S3J2S0|A0A0S3J2S0_9CUCU Odorant receptor OS=Colaphellus bowringi PE=2 SV=1 9.7e-29	GO:0004984, olfactory receptor activity;GO:0005549, odorant binding;GO:0005886, plasma membrane;GO:0016021, integral component of membrane	-	LdecOR21
TRINITY_DN106666_c0_g1	0.0001	0.177571	-10.7942	0.267045	-	-	-	gi|959478493|gb|ALR72558.1| odorant receptor OR13 [Colaphellus bowringi] 3.2e-08	-	-	-	tr|A0A0S3J454|A0A0S3J454_9CUCU Odorant receptor OS=Colaphellus bowringi PE=2 SV=1 1.6e-08	GO:0004984, olfactory receptor activity;GO:0005549, odorant binding;GO:0005886, plasma membrane;GO:0016021, integral component of membrane	-	LdecOR22
TRINITY_DN55341_c6_g2	0.570793	1.01805	-0.834764	0.923201	-	pfam02949, 7tm_6, 7tm Odorant receptor. This family is composed of 7 transmembrane receptors, that are probably drosophila odorant receptors. 2.26309e-09	-	gi|959478535|gb|ALR72579.1| odorant receptor OR36 [Colaphellus bowringi] 5.0e-43	-	pfam02949, 7tm_6, 7tm Odorant receptor. This family is composed of 7 transmembrane receptors, that are probably drosophila odorant receptors. 5.4067e-10	sp|Q9VDM1|OR92A_DROME Putative odorant receptor 92a OS=Drosophila melanogaster GN=Or92a PE=3 SV=3 7.93879e-06	tr|A0A0S3J2P6|A0A0S3J2P6_9CUCU Odorant receptor OS=Colaphellus bowringi PE=2 SV=1 2.5e-43	GO:0004984, olfactory receptor activity;GO:0005549, odorant binding;GO:0005886, plasma membrane;GO:0016021, integral component of membrane;GO:0032590, dendrite membrane;GO:0050911, detection of chemical stimulus involved in sensory perception of smell	-	LdecOR22
TRINITY_DN106521_c0_g1	0.117409	0.158729	-0.43502	0.877856	-	-	-	-	-	-	-	tr|A0A0S3J2S0|A0A0S3J2S0_9CUCU Odorant receptor OS=Colaphellus bowringi PE=2 SV=1 6.1e-06	GO:0004984, olfactory receptor activity;GO:0005549, odorant binding;GO:0005886, plasma membrane;GO:0016021, integral component of membrane	-	LdecOR22
TRINITY_DN62584_c3_g4	0.335716	0.850215	-1.34059	0.181188	-	pfam02949, 7tm_6, 7tm Odorant receptor. This family is composed of 7 transmembrane receptors, that are probably drosophila odorant receptors. 1.02455e-12	-	gi|959478535|gb|ALR72579.1| odorant receptor OR36 [Colaphellus bowringi] 3.3e-84	-	pfam02949, 7tm_6, 7tm Odorant receptor. This family is composed of 7 transmembrane receptors, that are probably drosophila odorant receptors. 2.44773e-13	sp|Q16EI9|OR4_AEDAE Odorant receptor 4 OS=Aedes aegypti GN=GPROR4 PE=2 SV=1 2.41686e-13	tr|A0A0S3J2P6|A0A0S3J2P6_9CUCU Odorant receptor OS=Colaphellus bowringi PE=2 SV=1 1.6e-84	GO:0004984, olfactory receptor activity;GO:0005549, odorant binding;GO:0005886, plasma membrane;GO:0016021, integral component of membrane	-	LdecOR23
TRINITY_DN60866_c3_g5	0.0617116	0.0361613	0.771094	0.791234	-	-	-	gi|959478535|gb|ALR72579.1| odorant receptor OR36 [Colaphellus bowringi] 4.1e-10	-	-	-	tr|A0A0S3J2P6|A0A0S3J2P6_9CUCU Odorant receptor OS=Colaphellus bowringi PE=2 SV=1 2.1e-10	GO:0004984, olfactory receptor activity;GO:0005549, odorant binding;GO:0005886, plasma membrane;GO:0016021, integral component of membrane	-	LdecOR24
TRINITY_DN60866_c3_g2	0.0449337	0.301644	-2.74698	0.460028	-	-	-	gi|959478535|gb|ALR72579.1| odorant receptor OR36 [Colaphellus bowringi] 2.9e-57	-	-	-	tr|A0A0S3J2P6|A0A0S3J2P6_9CUCU Odorant receptor OS=Colaphellus bowringi PE=2 SV=1 1.5e-57	GO:0004984, olfactory receptor activity;GO:0005549, odorant binding;GO:0005886, plasma membrane;GO:0016021, integral component of membrane	-	LdecOR24
TRINITY_DN61888_c4_g1	0.647838	0.494164	0.390642	0.43024	-	pfam02949, 7tm_6, 7tm Odorant receptor. This family is composed of 7 transmembrane receptors, that are probably drosophila odorant receptors. 3.57773e-14	-	gi|959478535|gb|ALR72579.1| odorant receptor OR36 [Colaphellus bowringi] 3.0e-52	-	pfam02949, 7tm_6, 7tm Odorant receptor. This family is composed of 7 transmembrane receptors, that are probably drosophila odorant receptors. 8.54749e-15	sp|Q9VT08|OR67A_DROME Odorant receptor 67a OS=Drosophila melanogaster GN=Or67a PE=1 SV=2 1.69599e-09	tr|A0A0S3J2P6|A0A0S3J2P6_9CUCU Odorant receptor OS=Colaphellus bowringi PE=2 SV=1 1.5e-52	GO:0004984, olfactory receptor activity;GO:0005549, odorant binding;GO:0005886, plasma membrane;GO:0016021, integral component of membrane;GO:0032590, dendrite membrane;GO:0050911, detection of chemical stimulus involved in sensory perception of smell	-	LdecOR24
TRINITY_DN56075_c9_g2	0.0357757	0.150438	-2.07212	0.562466	-	-	-	gi|478269523|gb|ENN83354.1| hypothetical protein YQE_00287, partial [Dendroctonus ponderosae] 4.3e-09	-	-	-	tr|R9PSN0|R9PSN0_DENPD Odorant receptor OS=Dendroctonus ponderosae PE=2 SV=1 4.0e-11	GO:0004984, olfactory receptor activity;GO:0005549, odorant binding;GO:0005886, plasma membrane;GO:0016021, integral component of membrane	-	LdecOR25
TRINITY_DN101133_c0_g1	0.0537019	0.114979	-1.09833	0.772399	-	-	-	-	-	-	-	-	-	-	LdecOR25
TRINITY_DN59011_c5_g3	0.0001	0.243749	-11.2512	0.457055	-	pfam02949, 7tm_6, 7tm Odorant receptor. This family is composed of 7 transmembrane receptors, that are probably drosophila odorant receptors. 1.37996e-08	-	gi|332376029|gb|AEE63155.1| unknown [Dendroctonus ponderosae] 5.6e-12	-	pfam02949, 7tm_6, 7tm Odorant receptor. This family is composed of 7 transmembrane receptors, that are probably drosophila odorant receptors. 3.29684e-09	sp|Q8WTE6|OR2_ANOGA Odorant receptor Or2 OS=Anopheles gambiae GN=OR2 PE=2 SV=1 2.08055e-14	tr|M3VHE6|M3VHE6_IPSTY Odorant receptor OS=Ips typographus GN=ItypOR16 PE=2 SV=1 8.4e-17	GO:0004984, olfactory receptor activity;GO:0005549, odorant binding;GO:0005886, plasma membrane;GO:0007608, sensory perception of smell;GO:0016021, integral component of membrane;GO:0042048, olfactory behavior	-	LdecOR25
TRINITY_DN45760_c0_g1	0.095794	0.562701	-2.55436	0.513543	-	pfam02949, 7tm_6, 7tm Odorant receptor. This family is composed of 7 transmembrane receptors, that are probably drosophila odorant receptors. 1.14267e-18	-	gi|471180445|gb|AGI05173.1| odorant receptor 23 [Dendroctonus ponderosae] 5.0e-27	-	pfam02949, 7tm_6, 7tm Odorant receptor. This family is composed of 7 transmembrane receptors, that are probably drosophila odorant receptors. 2.72993e-19	sp|Q8WTE6|OR2_ANOGA Odorant receptor Or2 OS=Anopheles gambiae GN=OR2 PE=2 SV=1 8.44823e-15	tr|M3VK61|M3VK61_IPSTY Odorant receptor OS=Ips typographus GN=ItypOR23 PE=2 SV=1 5.0e-28	GO:0004984, olfactory receptor activity;GO:0005549, odorant binding;GO:0005886, plasma membrane;GO:0007608, sensory perception of smell;GO:0016021, integral component of membrane;GO:0042048, olfactory behavior	-	LdecOR25
TRINITY_DN63431_c2_g1	0.0001	0.0729377	-9.51052	0.65861	-	pfam02949, 7tm_6, 7tm Odorant receptor. This family is composed of 7 transmembrane receptors, that are probably drosophila odorant receptors. 4.87317e-10	-	gi|332374694|gb|AEE62488.1| unknown [Dendroctonus ponderosae] 3.5e-14	-	pfam02949, 7tm_6, 7tm Odorant receptor. This family is composed of 7 transmembrane receptors, that are probably drosophila odorant receptors. 1.16424e-10	sp|Q9VLE5|OR30A_DROME Odorant receptor 30a OS=Drosophila melanogaster GN=Or30a PE=3 SV=4 5.77059e-09	tr|J3JWA8|J3JWA8_DENPD Odorant receptor OS=Dendroctonus ponderosae PE=2 SV=1 1.7e-14	GO:0004984, olfactory receptor activity;GO:0005549, odorant binding;GO:0005886, plasma membrane;GO:0016021, integral component of membrane;GO:0032590, dendrite membrane;GO:0050911, detection of chemical stimulus involved in sensory perception of smell	-	LdecOR26
TRINITY_DN46168_c0_g1	0.0454043	0.084579	-0.89747	0.838667	-	pfam02949, 7tm_6, 7tm Odorant receptor. This family is composed of 7 transmembrane receptors, that are probably drosophila odorant receptors. 3.47684e-07	-	gi|332374694|gb|AEE62488.1| unknown [Dendroctonus ponderosae] 8.2e-10	-	pfam02949, 7tm_6, 7tm Odorant receptor. This family is composed of 7 transmembrane receptors, that are probably drosophila odorant receptors. 8.30647e-08	sp|Q8WTE6|OR2_ANOGA Odorant receptor Or2 OS=Anopheles gambiae GN=OR2 PE=2 SV=1 4.48702e-07	tr|M3V890|M3V890_IPSTY Odorant receptor 10 (Fragment) OS=Ips typographus GN=ItypOR10 PE=2 SV=1 3.1e-10	GO:0004984, olfactory receptor activity;GO:0005549, odorant binding;GO:0005886, plasma membrane;GO:0007608, sensory perception of smell;GO:0016021, integral component of membrane;GO:0042048, olfactory behavior	-	LdecOR27
TRINITY_DN93097_c0_g1	0.0001	0.411977	-12.0083	0.57477	-	-	-	-	-	-	-	-	-	-	LdecOR27
TRINITY_DN101249_c0_g1	0.0001	0.0001	0	1	-	-	-	-	-	-	-	-	-	-	LdecOR29
TRINITY_DN21273_c0_g1	0.0001	0.11407	-10.1557	0.829628	-	-	-	-	-	-	-	-	-	-	LdecOR3
TRINITY_DN51779_c4_g1	0.389152	0.333386	0.22314	0.791599	-	pfam02949, 7tm_6, 7tm Odorant receptor. This family is composed of 7 transmembrane receptors, that are probably drosophila odorant receptors. 1.22899e-08	-	gi|959478507|gb|ALR72565.1| odorant receptor OR20 [Colaphellus bowringi] 4.5e-30	-	pfam02949, 7tm_6, 7tm Odorant receptor. This family is composed of 7 transmembrane receptors, that are probably drosophila odorant receptors. 2.93615e-09	sp|Q8WTE6|OR2_ANOGA Odorant receptor Or2 OS=Anopheles gambiae GN=OR2 PE=2 SV=1 2.6078e-09	tr|A0A0S3J2T6|A0A0S3J2T6_9CUCU Odorant receptor OR20 OS=Colaphellus bowringi PE=2 SV=1 2.3e-30	GO:0004984, olfactory receptor activity;GO:0005549, odorant binding;GO:0005886, plasma membrane;GO:0007608, sensory perception of smell;GO:0016021, integral component of membrane;GO:0042048, olfactory behavior	-	LdecOR30
TRINITY_DN39820_c0_g1	0.115587	0.152086	-0.395916	0.915041	-	-	-	-	-	-	-	-	-	-	LdecOR30
TRINITY_DN29708_c0_g1	0.298099	0.305819	-0.0368897	0.941082	-	pfam02949, 7tm_6, 7tm Odorant receptor. This family is composed of 7 transmembrane receptors, that are probably drosophila odorant receptors. 1.09431e-07	-	gi|959478527|gb|ALR72575.1| odorant receptor OR32 [Colaphellus bowringi] 8.1e-25	-	pfam02949, 7tm_6, 7tm Odorant receptor. This family is composed of 7 transmembrane receptors, that are probably drosophila odorant receptors. 2.61441e-08	sp|Q8WTE6|OR2_ANOGA Odorant receptor Or2 OS=Anopheles gambiae GN=OR2 PE=2 SV=1 4.01482e-10	tr|A0A0S3J2U5|A0A0S3J2U5_9CUCU Odorant receptor OS=Colaphellus bowringi PE=2 SV=1 4.1e-25	GO:0004984, olfactory receptor activity;GO:0005549, odorant binding;GO:0005886, plasma membrane;GO:0007608, sensory perception of smell;GO:0016021, integral component of membrane;GO:0042048, olfactory behavior	-	LdecOR31
TRINITY_DN63425_c0_g7	0.0001	0.0001	0	1	-	-	-	-	-	-	-	-	-	-	LdecOR32
TRINITY_DN63425_c0_g6	0.0504724	0.353296	-2.80731	0.243024	-	-	-	gi|1008454466|ref|XP_015839628.1| PREDICTED: uncharacterized protein LOC655335 [Tribolium castaneum] 1.2e-08	-	-	-	tr|C0Z3R7|C0Z3R7_TRICA Odorant receptor OS=Tribolium castaneum GN=or20 PE=3 SV=1 6.1e-09	GO:0004984, olfactory receptor activity;GO:0005549, odorant binding;GO:0005886, plasma membrane;GO:0016021, integral component of membrane	-	LdecOR32
TRINITY_DN49909_c0_g1	0.338144	0.762674	-1.17343	0.642467	-	pfam02949, 7tm_6, 7tm Odorant receptor. This family is composed of 7 transmembrane receptors, that are probably drosophila odorant receptors. 1.46066e-10	-	gi|959478479|gb|ALR72551.1| odorant receptor OR6 [Colaphellus bowringi] 7.6e-136	-	pfam02949, 7tm_6, 7tm Odorant receptor. This family is composed of 7 transmembrane receptors, that are probably drosophila odorant receptors. 3.48963e-11	sp|P81917|OR43A_DROME Odorant receptor 43a OS=Drosophila melanogaster GN=Or43a PE=1 SV=2 8.73905e-11	tr|A0A0S3J2M7|A0A0S3J2M7_9CUCU Odorant receptor OS=Colaphellus bowringi PE=2 SV=1 3.8e-136	GO:0004888, transmembrane signaling receptor activity;GO:0004984, olfactory receptor activity;GO:0005549, odorant binding;GO:0005886, plasma membrane;GO:0007608, sensory perception of smell;GO:0016021, integral component of membrane;GO:0032590, dendrite membrane;GO:0050911, detection of chemical stimulus involved in sensory perception of smell;GO:0051291, protein heterooligomerization	-	LdecOR34
TRINITY_DN62656_c4_g1	0.261086	0.143402	0.864461	0.57672	-	-	-	gi|959478479|gb|ALR72551.1| odorant receptor OR6 [Colaphellus bowringi] 1.0e-17	-	-	sp|Q9VDM1|OR92A_DROME Putative odorant receptor 92a OS=Drosophila melanogaster GN=Or92a PE=3 SV=3 4.74304e-06	tr|A0A0S3J2M7|A0A0S3J2M7_9CUCU Odorant receptor OS=Colaphellus bowringi PE=2 SV=1 5.1e-18	GO:0004984, olfactory receptor activity;GO:0005549, odorant binding;GO:0005886, plasma membrane;GO:0016021, integral component of membrane;GO:0032590, dendrite membrane;GO:0050911, detection of chemical stimulus involved in sensory perception of smell	-	LdecOR34
TRINITY_DN62656_c4_g2	0.013688	0.0289543	-1.08087	0.838667	-	-	-	-	-	-	-	-	-	-	LdecOR36
TRINITY_DN104165_c0_g1	0.298618	0.0001	11.5441	0.293183	-	-	-	gi|959478511|gb|ALR72567.1| odorant receptor OR22 [Colaphellus bowringi] 1.0e-19	-	-	-	tr|A0A0S3J2P3|A0A0S3J2P3_9CUCU Odorant receptor OS=Colaphellus bowringi PE=2 SV=1 5.1e-20	GO:0004984, olfactory receptor activity;GO:0005549, odorant binding;GO:0005886, plasma membrane;GO:0016021, integral component of membrane	-	LdecOR37
TRINITY_DN12499_c0_g1	0.272591	0.0001	11.4125	0.667209	-	-	-	-	-	-	-	-	-	-	LdecOR37
TRINITY_DN55232_c3_g1	0.392524	0.123474	1.66858	0.203507	-	-	-	gi|959478511|gb|ALR72567.1| odorant receptor OR22 [Colaphellus bowringi] 2.0e-13	-	-	-	tr|A0A0S3J2P3|A0A0S3J2P3_9CUCU Odorant receptor OS=Colaphellus bowringi PE=2 SV=1 9.9e-14	GO:0004984, olfactory receptor activity;GO:0005549, odorant binding;GO:0005886, plasma membrane;GO:0016021, integral component of membrane	-	LdecOR37
TRINITY_DN57876_c4_g3	0.456137	0.101741	2.16457	0.0428583	-	-	-	gi|959478511|gb|ALR72567.1| odorant receptor OR22 [Colaphellus bowringi] 2.2e-11	-	-	-	tr|A0A0S3J2P3|A0A0S3J2P3_9CUCU Odorant receptor OS=Colaphellus bowringi PE=2 SV=1 1.1e-11	GO:0004984, olfactory receptor activity;GO:0005549, odorant binding;GO:0005886, plasma membrane;GO:0016021, integral component of membrane	-	LdecOR37
TRINITY_DN57876_c1_g1	0.0423277	0.119938	-1.50261	0.349609	-	pfam02949, 7tm_6, 7tm Odorant receptor. This family is composed of 7 transmembrane receptors, that are probably drosophila odorant receptors. 9.12668e-07	-	gi|959478511|gb|ALR72567.1| odorant receptor OR22 [Colaphellus bowringi] 1.5e-62	-	pfam02949, 7tm_6, 7tm Odorant receptor. This family is composed of 7 transmembrane receptors, that are probably drosophila odorant receptors. 2.18044e-07	sp|P81911|OR22C_DROME Odorant receptor 22c OS=Drosophila melanogaster GN=Or22c PE=2 SV=2 8.64172e-10	tr|A0A0S3J2P3|A0A0S3J2P3_9CUCU Odorant receptor OS=Colaphellus bowringi PE=2 SV=1 7.4e-63	GO:0004984, olfactory receptor activity;GO:0005549, odorant binding;GO:0005886, plasma membrane;GO:0007608, sensory perception of smell;GO:0016021, integral component of membrane;GO:0032590, dendrite membrane;GO:0050911, detection of chemical stimulus involved in sensory perception of smell	-	LdecOR38
TRINITY_DN88257_c0_g1	0.152135	0.097606	0.640307	0.743607	-	-	-	gi|959478501|gb|ALR72562.1| odorant receptor OR17 [Colaphellus bowringi] 4.9e-22	-	-	-	tr|A0A0S3J2Q3|A0A0S3J2Q3_9CUCU Odorant receptor OS=Colaphellus bowringi PE=2 SV=1 2.4e-22	GO:0004984, olfactory receptor activity;GO:0005549, odorant binding;GO:0005886, plasma membrane;GO:0016021, integral component of membrane	-	LdecOR40
TRINITY_DN34724_c0_g1	0.0001	0.112372	-10.1341	0.829628	-	-	-	gi|959478501|gb|ALR72562.1| odorant receptor OR17 [Colaphellus bowringi] 4.1e-31	-	-	-	tr|A0A0S3J2Q3|A0A0S3J2Q3_9CUCU Odorant receptor OS=Colaphellus bowringi PE=2 SV=1 2.0e-31	GO:0004984, olfactory receptor activity;GO:0005549, odorant binding;GO:0005886, plasma membrane;GO:0016021, integral component of membrane	-	LdecOR41
TRINITY_DN82100_c0_g1	0.0001	0.608	-12.5699	0.457055	-	-	-	gi|959478501|gb|ALR72562.1| odorant receptor OR17 [Colaphellus bowringi] 1.0e-25	-	-	-	tr|A0A0S3J2Q3|A0A0S3J2Q3_9CUCU Odorant receptor OS=Colaphellus bowringi PE=2 SV=1 5.0e-26	GO:0004984, olfactory receptor activity;GO:0005549, odorant binding;GO:0005886, plasma membrane;GO:0016021, integral component of membrane	-	LdecOR41
TRINITY_DN94052_c0_g1	0.196769	0.206134	-0.0670796	0.991881	-	-	-	gi|959478501|gb|ALR72562.1| odorant receptor OR17 [Colaphellus bowringi] 1.6e-35	-	-	-	tr|A0A0S3J2Q3|A0A0S3J2Q3_9CUCU Odorant receptor OS=Colaphellus bowringi PE=2 SV=1 8.2e-36	GO:0004984, olfactory receptor activity;GO:0005549, odorant binding;GO:0005886, plasma membrane;GO:0016021, integral component of membrane	-	LdecOR41
TRINITY_DN34724_c0_g2	0.0001	0.131364	-10.3594	0.829628	-	-	-	gi|959478501|gb|ALR72562.1| odorant receptor OR17 [Colaphellus bowringi] 2.9e-07	-	-	-	tr|A0A0S3J2Q3|A0A0S3J2Q3_9CUCU Odorant receptor OS=Colaphellus bowringi PE=2 SV=1 1.5e-07	GO:0004984, olfactory receptor activity;GO:0005549, odorant binding;GO:0005886, plasma membrane;GO:0016021, integral component of membrane	-	LdecOR41
TRINITY_DN60334_c0_g1	0.292744	0.148752	0.976727	0.390222	-	-	-	gi|959478533|gb|ALR72578.1| odorant receptor OR35 [Colaphellus bowringi] 3.6e-94	-	-	-	tr|A0A0S3J2R7|A0A0S3J2R7_9CUCU Odorant receptor OS=Colaphellus bowringi PE=2 SV=1 1.8e-94	GO:0004984, olfactory receptor activity;GO:0005549, odorant binding;GO:0005886, plasma membrane;GO:0016021, integral component of membrane	-	LdecOR42
TRINITY_DN58120_c5_g2	0.179619	0.205091	-0.191322	0.982086	-	-	-	gi|959478513|gb|ALR72568.1| odorant receptor OR24 [Colaphellus bowringi] 7.1e-33	-	-	-	tr|A0A0S3J2Q1|A0A0S3J2Q1_9CUCU Odorant receptor OS=Colaphellus bowringi PE=2 SV=1 3.6e-33	GO:0004984, olfactory receptor activity;GO:0005549, odorant binding;GO:0005886, plasma membrane;GO:0016021, integral component of membrane	-	LdecOR43
TRINITY_DN58120_c5_g3	0.489412	0.592804	-0.276506	0.77478	-	pfam02949, 7tm_6, 7tm Odorant receptor. This family is composed of 7 transmembrane receptors, that are probably drosophila odorant receptors. 2.79393e-06	-	gi|959478513|gb|ALR72568.1| odorant receptor OR24 [Colaphellus bowringi] 3.5e-40	-	pfam02949, 7tm_6, 7tm Odorant receptor. This family is composed of 7 transmembrane receptors, that are probably drosophila odorant receptors. 6.67494e-07	sp|Q9VDM1|OR92A_DROME Putative odorant receptor 92a OS=Drosophila melanogaster GN=Or92a PE=3 SV=3 5.76924e-08	tr|A0A0S3J2Q1|A0A0S3J2Q1_9CUCU Odorant receptor OS=Colaphellus bowringi PE=2 SV=1 1.8e-40	GO:0004984, olfactory receptor activity;GO:0005549, odorant binding;GO:0005886, plasma membrane;GO:0016021, integral component of membrane;GO:0032590, dendrite membrane;GO:0050911, detection of chemical stimulus involved in sensory perception of smell	-	LdecOR43
TRINITY_DN58120_c5_g1	0.248364	0.304422	-0.293616	0.791156	-	-	-	-	-	-	-	-	-	-	LdecOR43
TRINITY_DN85075_c0_g1	0.132134	0.412814	-1.64349	0.665768	-	-	-	gi|959478513|gb|ALR72568.1| odorant receptor OR24 [Colaphellus bowringi] 3.8e-20	-	-	-	tr|A0A0S3J2Q1|A0A0S3J2Q1_9CUCU Odorant receptor OS=Colaphellus bowringi PE=2 SV=1 1.9e-20	GO:0004984, olfactory receptor activity;GO:0005549, odorant binding;GO:0005886, plasma membrane;GO:0016021, integral component of membrane	-	LdecOR44
TRINITY_DN28758_c0_g1	0.075126	0.188461	-1.32688	0.668265	-	pfam02949, 7tm_6, 7tm Odorant receptor. This family is composed of 7 transmembrane receptors, that are probably drosophila odorant receptors. 8.53744e-06	-	gi|959478513|gb|ALR72568.1| odorant receptor OR24 [Colaphellus bowringi] 2.3e-32	-	pfam02949, 7tm_6, 7tm Odorant receptor. This family is composed of 7 transmembrane receptors, that are probably drosophila odorant receptors. 2.03967e-06	sp|Q8WTE6|OR2_ANOGA Odorant receptor Or2 OS=Anopheles gambiae GN=OR2 PE=2 SV=1 1.30372e-07	tr|A0A0S3J2Q1|A0A0S3J2Q1_9CUCU Odorant receptor OS=Colaphellus bowringi PE=2 SV=1 1.2e-32	GO:0004984, olfactory receptor activity;GO:0005549, odorant binding;GO:0005886, plasma membrane;GO:0007608, sensory perception of smell;GO:0016021, integral component of membrane;GO:0042048, olfactory behavior	-	LdecOR44
TRINITY_DN58120_c5_g4	0.102154	0.07872	0.375948	0.872266	-	-	-	gi|959478513|gb|ALR72568.1| odorant receptor OR24 [Colaphellus bowringi] 5.2e-15	-	-	-	tr|A0A0S3J2Q1|A0A0S3J2Q1_9CUCU Odorant receptor OS=Colaphellus bowringi PE=2 SV=1 2.6e-15	GO:0004984, olfactory receptor activity;GO:0005549, odorant binding;GO:0005886, plasma membrane;GO:0016021, integral component of membrane	-	LdecOR44
TRINITY_DN61911_c2_g3	0.457226	3.15237	-2.78546	1	-	pfam02949, 7tm_6, 7tm Odorant receptor. This family is composed of 7 transmembrane receptors, that are probably drosophila odorant receptors. 1.86063e-14	-	gi|959478517|gb|ALR72570.1| odorant receptor OR27 [Colaphellus bowringi] 2.7e-111	-	pfam02949, 7tm_6, 7tm Odorant receptor. This family is composed of 7 transmembrane receptors, that are probably drosophila odorant receptors. 4.44519e-15	sp|Q8WTE7|OR1_ANOGA Odorant receptor Or1 OS=Anopheles gambiae GN=OR1 PE=2 SV=1 4.04171e-14	tr|A0A0S3J2R6|A0A0S3J2R6_9CUCU Odorant receptor OS=Colaphellus bowringi PE=2 SV=1 1.4e-111	GO:0004984, olfactory receptor activity;GO:0005549, odorant binding;GO:0005886, plasma membrane;GO:0007608, sensory perception of smell;GO:0016021, integral component of membrane;GO:0042048, olfactory behavior	-	LdecOR45
TRINITY_DN56003_c0_g1	0.276855	0.0341127	3.02075	0.169356	-	-	-	-	-	-	-	-	-	-	LdecOR45
TRINITY_DN50722_c0_g1	0.233276	0.130905	0.833519	0.309793	-	-	-	-	-	-	-	-	-	-	LdecOR45
TRINITY_DN55561_c5_g1	1.43736	1.69228	-0.235541	0.757142	-	-	-	gi|959478537|gb|ALR72580.1| odorant receptor OR37 [Colaphellus bowringi] 8.4e-45	-	-	-	tr|A0A0S3J2S4|A0A0S3J2S4_9CUCU Odorant receptor OS=Colaphellus bowringi PE=2 SV=1 4.2e-45	GO:0004984, olfactory receptor activity;GO:0005549, odorant binding;GO:0005886, plasma membrane;GO:0016021, integral component of membrane	-	LdecOR46
TRINITY_DN55561_c5_g5	0.0991893	0.104793	-0.0792901	0.983627	-	-	-	-	-	-	-	-	-	-	LdecOR46
TRINITY_DN65492_c1_g2	1.97405	2.0413	-0.0483356	0.871552	-	-	-	gi|999970827|gb|KXJ10001.1| RNA-directed DNA polymerase from mobile element jockey [Exaiptasia pallida] 3.9e-22	-	-	-	tr|A0A131XV73|A0A131XV73_IXORI Putative cr1-1 is (Fragment) OS=Ixodes ricinus PE=2 SV=1 2.3e-23	-	-	LdecOR46
TRINITY_DN38733_c0_g1	0.0814423	0.0441803	0.882375	0.766227	-	pfam02949, 7tm_6, 7tm Odorant receptor. This family is composed of 7 transmembrane receptors, that are probably drosophila odorant receptors. 1.81394e-07	-	gi|959478537|gb|ALR72580.1| odorant receptor OR37 [Colaphellus bowringi] 2.0e-21	-	pfam02949, 7tm_6, 7tm Odorant receptor. This family is composed of 7 transmembrane receptors, that are probably drosophila odorant receptors. 4.33365e-08	-	tr|A0A0S3J2S4|A0A0S3J2S4_9CUCU Odorant receptor OS=Colaphellus bowringi PE=2 SV=1 1.0e-21	GO:0004984, olfactory receptor activity;GO:0005549, odorant binding;GO:0005886, plasma membrane;GO:0016021, integral component of membrane	-	LdecOR47
TRINITY_DN51649_c4_g1	1.15471	0.339746	1.765	0.58557	-	-	-	gi|959478499|gb|ALR72561.1| odorant receptor OR16 [Colaphellus bowringi] 1.1e-12	-	-	-	tr|A0A0S3J3H0|A0A0S3J3H0_9CUCU Odorant receptor OR16 OS=Colaphellus bowringi PE=2 SV=1 5.5e-13	GO:0004984, olfactory receptor activity;GO:0005549, odorant binding;GO:0016020, membrane	-	LdecOR48
TRINITY_DN46930_c0_g1	0.0001	0.0702597	-9.45655	0.553094	-	-	-	-	-	-	-	-	-	-	LdecOR48
TRINITY_DN98001_c0_g1	0.0001	0.0001	0	1	-	-	-	-	-	-	-	-	-	-	LdecOR49
TRINITY_DN48475_c0_g1	0.266694	0.219796	0.279024	0.841087	-	pfam02949, 7tm_6, 7tm Odorant receptor. This family is composed of 7 transmembrane receptors, that are probably drosophila odorant receptors. 5.4523e-18	-	gi|959478529|gb|ALR72576.1| odorant receptor OR33 [Colaphellus bowringi] 1.7e-52	-	pfam02949, 7tm_6, 7tm Odorant receptor. This family is composed of 7 transmembrane receptors, that are probably drosophila odorant receptors. 1.3026e-18	sp|Q9W3I5|OR7A_DROME Odorant receptor 7a OS=Drosophila melanogaster GN=Or7a PE=2 SV=1 4.73195e-14	tr|A0A0S3J3H7|A0A0S3J3H7_9CUCU Odorant receptor OR33 OS=Colaphellus bowringi PE=2 SV=1 8.5e-53	GO:0004984, olfactory receptor activity;GO:0005549, odorant binding;GO:0005886, plasma membrane;GO:0016021, integral component of membrane;GO:0032590, dendrite membrane;GO:0050911, detection of chemical stimulus involved in sensory perception of smell	-	LdecOR5
TRINITY_DN97920_c0_g1	0.0836757	0.17775	-1.08697	0.680827	-	-	-	gi|959478497|gb|ALR72560.1| odorant receptor OR15 [Colaphellus bowringi] 1.0e-38	-	-	-	tr|A0A0S3J3F5|A0A0S3J3F5_9CUCU Odorant receptor OS=Colaphellus bowringi PE=2 SV=1 5.1e-39	GO:0004984, olfactory receptor activity;GO:0005549, odorant binding;GO:0005886, plasma membrane;GO:0016021, integral component of membrane	-	LdecOR5
TRINITY_DN49526_c0_g1	0.0310701	0.293634	-3.24042	0.214075	-	-	-	gi|959478543|gb|ALR72583.1| odorant receptor OR40 [Colaphellus bowringi] 2.5e-62	-	-	-	tr|A0A0S3J2Q6|A0A0S3J2Q6_9CUCU Odorant receptor OS=Colaphellus bowringi PE=2 SV=1 1.3e-62	GO:0004984, olfactory receptor activity;GO:0005549, odorant binding;GO:0005886, plasma membrane;GO:0016021, integral component of membrane	-	LdecOR51
TRINITY_DN47915_c0_g1	0.198677	0.0455501	2.1249	0.499408	-	-	-	gi|959478469|gb|ALR72546.1| odorant receptor OR1 [Colaphellus bowringi] 1.2e-40	-	-	-	tr|A0A0S3J2N7|A0A0S3J2N7_9CUCU Odorant receptor OS=Colaphellus bowringi PE=2 SV=1 5.9e-41	GO:0004984, olfactory receptor activity;GO:0005549, odorant binding;GO:0005886, plasma membrane;GO:0016021, integral component of membrane	-	LdecOR53
TRINITY_DN59144_c6_g5	0.102832	0.172656	-0.747616	0.836181	-	-	-	-	-	-	-	-	-	-	LdecOR54
TRINITY_DN57950_c0_g1	1.54288	0.819273	0.913206	0.136948	-	pfam02949, 7tm_6, 7tm Odorant receptor. This family is composed of 7 transmembrane receptors, that are probably drosophila odorant receptors. 3.89614e-06	-	gi|959478469|gb|ALR72546.1| odorant receptor OR1 [Colaphellus bowringi] 1.5e-65	-	pfam02949, 7tm_6, 7tm Odorant receptor. This family is composed of 7 transmembrane receptors, that are probably drosophila odorant receptors. 9.3082e-07	-	tr|A0A0S3J2N7|A0A0S3J2N7_9CUCU Odorant receptor OS=Colaphellus bowringi PE=2 SV=1 7.5e-66	GO:0004984, olfactory receptor activity;GO:0005549, odorant binding;GO:0005886, plasma membrane;GO:0016021, integral component of membrane	-	LdecOR54
TRINITY_DN57950_c0_g2	45.0944	37.518	0.265364	0.936686	-	TIGR00955, Protein_white, The Eye Pigment Precursor Transporter (EPP) Family protein. [Transport and binding proteins, Other]. 1.1175e-88	KOG0061, KOG0061, KOG0061, Transporter, ABC superfamily (Breast cancer resistance protein) [Secondary metabolites biosynthesis, transport and catabolism]. 2.72188e-78	gi|1008437383|ref|XP_015834971.1| PREDICTED: ATP-binding cassette sub-family G member 1 [Tribolium castaneum] 1.2e-223	-	pfam00005, ABC_tran, ABC transporter. ABC transporters for a large family of proteins responsible for translocation of a variety of compounds across biological membranes. ABC transporters are the largest family of proteins in many completely sequenced bacteria. ABC transporters are composed of two copies of this domain and two copies of a transmembrane domain pfam00664. These four domains may bel…	sp|Q64343|ABCG1_MOUSE ATP-binding cassette sub-family G member 1 OS=Mus musculus GN=Abcg1 PE=1 SV=1 1.45451e-151	tr|A0A0U9HSF7|A0A0U9HSF7_CHRPP Putative ABCG protein OS=Chrysomela populi PE=2 SV=1 1.6e-272	GO:0005524, ATP binding;GO:0005548, phospholipid transporter activity;GO:0005654, nucleoplasm;GO:0005739, mitochondrion;GO:0005768, endosome;GO:0005794, Golgi apparatus;GO:0005886, plasma membrane;GO:0006355, regulation of transcription, DNA-templated;GO:0008203, cholesterol metabolic process;GO:0009897, external side of plasma membrane;GO:0010033, response to organic substance;GO:0010745, negati…	-	LdecOR55
TRINITY_DN54451_c5_g1	0.0449327	0.0898059	-0.999046	0.775893	-	-	-	-	-	-	-	-	-	-	LdecOR56
TRINITY_DN61178_c0_g4	0.0001	0.0494827	-8.95078	0.829628	-	-	-	-	-	-	-	-	-	-	LdecOR57
TRINITY_DN57671_c1_g1	0.0608339	0.0810555	-0.414035	0.788551	-	-	-	-	-	-	-	-	-	-	LdecOR57
TRINITY_DN61178_c0_g3	1.36492	1.64416	-0.268542	0.968553	-	-	-	gi|959478557|gb|ALR72588.1| putative olfactory receptor OR41 [Colaphellus bowringi] 2.1e-15	-	-	-	tr|A0A0S3J2Q8|A0A0S3J2Q8_9CUCU Putative olfactory receptor OR41 OS=Colaphellus bowringi PE=2 SV=1 1.1e-15	-	-	LdecOR57
TRINITY_DN56323_c3_g1	0.246382	2.19963	-3.15829	0.00433186	-	-	-	-	-	-	-	-	-	-	LdecOR58
TRINITY_DN48413_c0_g1	0.0174469	0.092137	-2.40081	0.336893	-	-	-	-	-	-	-	-	-	-	LdecOR59
TRINITY_DN46150_c0_g1	0.312301	0.169934	0.877967	0.733917	-	pfam02949, 7tm_6, 7tm Odorant receptor. This family is composed of 7 transmembrane receptors, that are probably drosophila odorant receptors. 4.38538e-12	-	gi|959478497|gb|ALR72560.1| odorant receptor OR15 [Colaphellus bowringi] 1.4e-24	-	pfam02949, 7tm_6, 7tm Odorant receptor. This family is composed of 7 transmembrane receptors, that are probably drosophila odorant receptors. 1.0477e-12	sp|Q9W3I5|OR7A_DROME Odorant receptor 7a OS=Drosophila melanogaster GN=Or7a PE=2 SV=1 9.36627e-07	tr|A0A0S3J3F5|A0A0S3J3F5_9CUCU Odorant receptor OS=Colaphellus bowringi PE=2 SV=1 7.2e-25	GO:0004984, olfactory receptor activity;GO:0005549, odorant binding;GO:0005886, plasma membrane;GO:0016021, integral component of membrane;GO:0032590, dendrite membrane;GO:0050911, detection of chemical stimulus involved in sensory perception of smell	-	LdecOR6
TRINITY_DN106616_c0_g1	0.407547	0.139166	1.55016	0.665084	-	-	-	gi|959478497|gb|ALR72560.1| odorant receptor OR15 [Colaphellus bowringi] 9.9e-21	-	-	-	tr|A0A0S3J3F5|A0A0S3J3F5_9CUCU Odorant receptor OS=Colaphellus bowringi PE=2 SV=1 5.0e-21	GO:0004984, olfactory receptor activity;GO:0005549, odorant binding;GO:0005886, plasma membrane;GO:0016021, integral component of membrane	-	LdecOR6
TRINITY_DN47000_c0_g1	0.0532697	0.357877	-2.74808	0.838667	-	-	-	-	-	-	-	-	-	-	LdecOR60
TRINITY_DN57001_c0_g2	0.335702	2.66598	-2.98941	1	-	-	-	-	-	-	-	-	-	-	LdecOR62
TRINITY_DN54914_c4_g4	0.227727	0.0001	11.1531	0.667209	-	-	-	-	-	-	-	-	-	-	LdecOR64
TRINITY_DN119929_c0_g1	0.158546	0.191998	-0.276195	0.983627	-	-	-	-	-	-	-	-	-	-	LdecOR65
TRINITY_DN61653_c3_g5	0.0001	0.0001	0	1	-	-	-	-	-	-	-	-	-	-	LdecOR66
TRINITY_DN57005_c3_g2	0.312568	0.457179	-0.548589	0.862972	-	-	-	gi|1008453559|ref|XP_015839364.1| PREDICTED: uncharacterized protein LOC103314383 [Tribolium castaneum] 3.9e-11	-	-	-	tr|D6WUR5|D6WUR5_TRICA Odorant receptor 230 OS=Tribolium castaneum GN=Or230 PE=4 SV=1 2.0e-11	GO:0004984, olfactory receptor activity;GO:0005549, odorant binding;GO:0016021, integral component of membrane	-	LdecOR66
TRINITY_DN123229_c0_g1	0.0001	0.46518	-12.1836	0.553094	-	-	-	-	-	-	-	-	-	-	LdecOR66
TRINITY_DN36838_c0_g1	0.0638577	0.034933	0.870271	0.753712	-	-	-	-	-	-	-	-	-	-	LdecOR67
TRINITY_DN111554_c0_g1	0.159976	0.0924857	0.790551	0.760524	-	-	-	-	-	-	-	-	-	-	LdecOR68
TRINITY_DN116955_c0_g1	0.0386057	0.0430033	-0.155636	0.983627	-	-	-	-	-	-	-	-	-	-	LdecOR69
TRINITY_DN58681_c4_g1	0.026152	0.579068	-4.46874	0.0447319	-	-	-	-	-	-	-	-	-	-	LdecOR69
TRINITY_DN58681_c4_g3	0.0277497	0.133668	-2.26811	0.375404	-	-	-	-	-	-	-	-	-	-	LdecOR69
TRINITY_DN60672_c3_g1	0.110628	0.150105	-0.440249	0.785328	-	pfam02949, 7tm_6, 7tm Odorant receptor. This family is composed of 7 transmembrane receptors, that are probably drosophila odorant receptors. 2.73782e-15	-	gi|959478539|gb|ALR72581.1| odorant receptor OR38 [Colaphellus bowringi] 1.0e-33	-	pfam02949, 7tm_6, 7tm Odorant receptor. This family is composed of 7 transmembrane receptors, that are probably drosophila odorant receptors. 6.54088e-16	sp|O46077|OR2A_DROME Odorant receptor 2a OS=Drosophila melanogaster GN=Or2a PE=2 SV=2 1.23876e-10	tr|A0A0S3J2U6|A0A0S3J2U6_9CUCU Odorant receptor OR38 OS=Colaphellus bowringi PE=2 SV=1 5.0e-34	GO:0004888, transmembrane signaling receptor activity;GO:0004984, olfactory receptor activity;GO:0005549, odorant binding;GO:0005886, plasma membrane;GO:0007608, sensory perception of smell;GO:0016021, integral component of membrane;GO:0032590, dendrite membrane;GO:0050911, detection of chemical stimulus involved in sensory perception of smell	-	LdecOR7
TRINITY_DN51277_c5_g10	0.843319	0.13388	2.65514	0.204537	-	-	-	-	-	-	-	-	-	-	LdecOR7
TRINITY_DN51815_c5_g2	1.40284	0.985995	0.508693	0.215193	-	-	-	gi|1008428111|ref|XP_015839882.1| PREDICTED: uncharacterized protein LOC663463 [Tribolium castaneum] 8.0e-25	gi|66270897|gb|DQ011146.1| Leptinotarsa decemlineata transposon Mild-1b, complete sequence; and diapause-associated transcript-3 (DAT-3) gene, partial sequence 6.93281e-33	-	-	tr|A0A139WMR1|A0A139WMR1_TRICA Uncharacterized protein OS=Tribolium castaneum GN=TcasGA2_TC032073 PE=4 SV=1 4.0e-25	GO:0004984, olfactory receptor activity;GO:0005549, odorant binding;GO:0016021, integral component of membrane	-	LdecOR7
TRINITY_DN59684_c1_g1	0.34446	0.169192	1.02568	0.199476	-	-	-	gi|1009424261|gb|KYN42478.1| RNA-directed DNA polymerase from mobile element jockey, partial [Trachymyrmex septentrionalis] 4.3e-09	-	-	sp|Q95SX7|RTBS_DROME Probable RNA-directed DNA polymerase from transposon BS OS=Drosophila melanogaster GN=RTase PE=2 SV=1 3.28894e-07	tr|A0A034VFD2|A0A034VFD2_BACDO Putative RNA-directed DNA polymerase from transposon X-element OS=Bactrocera dorsalis GN=RTXE PE=4 SV=1 1.7e-09	GO:0003964, RNA-directed DNA polymerase activity;GO:0006313, transposition, DNA-mediated	-	LdecOR70
TRINITY_DN52986_c1_g1	0.526247	0.300553	0.808121	0.248397	-	-	-	-	-	-	-	-	-	-	LdecOR70
TRINITY_DN52986_c1_g2	1.87386	0.852865	1.13562	0.152078	-	-	-	gi|270002979|gb|EEZ99426.1| odorant receptor 322 [Tribolium castaneum] 1.4e-06	-	-	-	tr|D6W9Y7|D6W9Y7_TRICA Odorant receptor 322 OS=Tribolium castaneum GN=TcasGA2_TC030433 PE=4 SV=1 6.8e-07	GO:0004984, olfactory receptor activity;GO:0005549, odorant binding;GO:0016021, integral component of membrane	-	LdecOR70
TRINITY_DN58144_c1_g7	0.0001	0.226266	-11.1438	0.680776	-	-	-	-	-	-	-	-	-	-	LdecOR71
TRINITY_DN63440_c6_g2	0.106533	0.652188	-2.61398	0.206161	-	-	-	-	-	-	-	-	-	-	LdecOR71
TRINITY_DN32064_c0_g1	0.0001	0.141666	-10.4683	0.829628	-	-	-	-	-	-	-	-	-	-	LdecOR71
TRINITY_DN95797_c0_g1	0.0001	0.0460513	-8.8471	0.829628	-	-	-	-	-	-	-	-	-	-	LdecOR73
TRINITY_DN63440_c6_g4	0.052594	0.269828	-2.35907	0.492549	-	-	-	-	-	-	-	-	-	-	LdecOR74
TRINITY_DN63440_c7_g1	0.238464	0.0001	11.2196	0.563585	-	-	-	-	-	-	-	-	-	-	LdecOR75
TRINITY_DN107921_c0_g1	0.100429	0.081801	0.29599	0.807067	-	-	-	-	-	-	-	-	-	-	LdecOR76
TRINITY_DN99828_c0_g1	0.11019	0.0878746	0.326479	0.835151	-	-	-	-	-	-	-	-	-	-	LdecOR76
TRINITY_DN36494_c0_g1	0.353434	0.0001	11.7872	0.483818	-	-	-	-	-	-	-	tr|R9PSL6|R9PSL6_DENPD Odorant receptor OS=Dendroctonus ponderosae PE=2 SV=1 1.1e-07	GO:0004984, olfactory receptor activity;GO:0005549, odorant binding;GO:0005886, plasma membrane;GO:0016021, integral component of membrane	-	LdecOR77
TRINITY_DN60978_c3_g14	0.17016	0.0001	10.7327	0.491341	-	-	-	gi|959478531|gb|ALR72577.1| odorant receptor OR34 [Colaphellus bowringi] 6.9e-23	-	-	sp|P81917|OR43A_DROME Odorant receptor 43a OS=Drosophila melanogaster GN=Or43a PE=1 SV=2 4.56485e-06	tr|A0A0S3J3H8|A0A0S3J3H8_9CUCU Odorant receptor OS=Colaphellus bowringi PE=2 SV=1 3.4e-23	GO:0004888, transmembrane signaling receptor activity;GO:0004984, olfactory receptor activity;GO:0005549, odorant binding;GO:0005886, plasma membrane;GO:0007608, sensory perception of smell;GO:0016021, integral component of membrane;GO:0032590, dendrite membrane;GO:0050911, detection of chemical stimulus involved in sensory perception of smell;GO:0051291, protein heterooligomerization	-	LdecOR78
TRINITY_DN61844_c0_g4	0.148784	0.0602327	1.3046	0.655603	-	-	-	-	-	-	-	tr|W4ZKV9|W4ZKV9_STRPU Uncharacterized protein OS=Strongylocentrotus purpuratus GN=Sp-TpaseL_23 PE=4 SV=1 6.9e-06	GO:0003677, DNA binding;GO:0006310, DNA recombination;GO:0015074, DNA integration	-	LdecOR78
TRINITY_DN61844_c0_g2	1.4442	0.857372	0.75228	0.36696	-	-	-	gi|861568369|gb|KMQ81609.1| golgin imh1 [Lasius niger] 1.7e-33	-	-	-	tr|A0A0J7JUB4|A0A0J7JUB4_LASNI Golgin imh1 OS=Lasius niger GN=RF55_25777 PE=4 SV=1 8.4e-34	GO:0008270, zinc ion binding	-	LdecOR78
TRINITY_DN59606_c2_g4	0.0195107	0.0215462	-0.143168	0.983627	-	-	-	gi|959478531|gb|ALR72577.1| odorant receptor OR34 [Colaphellus bowringi] 8.7e-48	-	-	-	tr|A0A0S3J3H8|A0A0S3J3H8_9CUCU Odorant receptor OS=Colaphellus bowringi PE=2 SV=1 4.4e-48	GO:0004984, olfactory receptor activity;GO:0005549, odorant binding;GO:0005886, plasma membrane;GO:0016021, integral component of membrane	-	LdecOR78
TRINITY_DN51058_c0_g2	0.0001	0.15835	-10.6289	0.829628	-	-	-	-	-	-	-	-	-	-	LdecOR78
TRINITY_DN51058_c0_g1	1.98343	1.57629	0.331469	0.567998	-	-	-	gi|662184660|ref|XP_008473027.1| PREDICTED: uncharacterized protein LOC103510160 [Diaphorina citri] 9.4e-40	-	-	-	tr|W4ZKV9|W4ZKV9_STRPU Uncharacterized protein OS=Strongylocentrotus purpuratus GN=Sp-TpaseL_23 PE=4 SV=1 5.6e-33	GO:0003677, DNA binding;GO:0006310, DNA recombination;GO:0015074, DNA integration	-	LdecOR78
TRINITY_DN66115_c10_g1	0.856347	0.142584	2.58638	0.0379088	-	-	-	gi|861568369|gb|KMQ81609.1| golgin imh1 [Lasius niger] 2.8e-28	-	-	-	tr|A0A0J7JUB4|A0A0J7JUB4_LASNI Golgin imh1 OS=Lasius niger GN=RF55_25777 PE=4 SV=1 1.4e-28	GO:0008270, zinc ion binding	-	LdecOR78
TRINITY_DN37936_c0_g1	0.0001	0.0542663	-9.08391	0.829628	-	-	-	gi|959478531|gb|ALR72577.1| odorant receptor OR34 [Colaphellus bowringi] 1.7e-17	-	-	-	tr|A0A0S3J3H8|A0A0S3J3H8_9CUCU Odorant receptor OS=Colaphellus bowringi PE=2 SV=1 8.3e-18	GO:0004984, olfactory receptor activity;GO:0005549, odorant binding;GO:0005886, plasma membrane;GO:0016021, integral component of membrane	-	LdecOR78
TRINITY_DN61409_c1_g3	0.819368	0.23955	1.77419	0.227007	-	pfam02949, 7tm_6, 7tm Odorant receptor. This family is composed of 7 transmembrane receptors, that are probably drosophila odorant receptors. 1.79436e-08	-	gi|959478531|gb|ALR72577.1| odorant receptor OR34 [Colaphellus bowringi] 1.5e-50	-	pfam02949, 7tm_6, 7tm Odorant receptor. This family is composed of 7 transmembrane receptors, that are probably drosophila odorant receptors. 4.28687e-09	sp|Q9VDM1|OR92A_DROME Putative odorant receptor 92a OS=Drosophila melanogaster GN=Or92a PE=3 SV=3 2.45199e-07	tr|A0A0S3J3H8|A0A0S3J3H8_9CUCU Odorant receptor OS=Colaphellus bowringi PE=2 SV=1 7.5e-51	GO:0004984, olfactory receptor activity;GO:0005549, odorant binding;GO:0005886, plasma membrane;GO:0016021, integral component of membrane;GO:0032590, dendrite membrane;GO:0050911, detection of chemical stimulus involved in sensory perception of smell	-	LdecOR79
TRINITY_DN59684_c3_g2	9.96334	1.61818	2.62192	0.0058191	-	-	-	gi|959478473|gb|ALR72548.1| odorant receptor OR3 [Colaphellus bowringi] 2.7e-18	-	-	-	tr|A0A0S3J2Q2|A0A0S3J2Q2_9CUCU Odorant receptor OR3 OS=Colaphellus bowringi PE=2 SV=1 1.4e-18	GO:0004984, olfactory receptor activity;GO:0005549, odorant binding;GO:0016021, integral component of membrane	-	LdecOR9
TRINITY_DN60091_c1_g1	0.41132	1.3172	-1.67914	0.336822	-	pfam02949, 7tm_6, 7tm Odorant receptor. This family is composed of 7 transmembrane receptors, that are probably drosophila odorant receptors. 1.18678e-09	-	gi|959478471|gb|ALR72547.1| odorant receptor ORco [Colaphellus bowringi] 9.5e-242	gi|768988840|gb|KM893996.2| Ambrostoma quadriimpressum odorant receptor co-receptor (Orco) mRNA, complete cds 0.0	pfam02949, 7tm_6, 7tm Odorant receptor. This family is composed of 7 transmembrane receptors, that are probably drosophila odorant receptors. 2.83531e-10	sp|Q9VNB5|OR83B_DROME Odorant receptor coreceptor OS=Drosophila melanogaster GN=Orco PE=1 SV=2 0.0	tr|A0A0S3J2L6|A0A0S3J2L6_9CUCU Odorant receptor OS=Colaphellus bowringi PE=2 SV=1 4.8e-242	GO:0004984, olfactory receptor activity;GO:0005516, calmodulin binding;GO:0005549, odorant binding;GO:0005622, intracellular;GO:0005886, plasma membrane;GO:0005929, cilium;GO:0007608, sensory perception of smell;GO:0015278, calcium-release channel activity;GO:0016021, integral component of membrane;GO:0019236, response to pheromone;GO:0030425, dendrite;GO:0032590, dendrite membrane;GO:0032880, re…	-	LdecOrco
